# Supplementary material for: Insights into the prokaryotic communities of the abyssal-hadal benthic-boundary layer of the Kuril Kamchatka Trench
Source: Environ Microbiome. 2023 Aug 2;18:67. doi: 10.1186/s40793-023-00522-9 (PMC10398949; doi:10.1186/s40793-023-00522-9)
Supplement: Supplementary file 2 — Additional file 2: Table S1. Bacterial genera found in the abyssal-hadal zones of the KKT and other trenches; Table S2. Archaeal genera found in the abyssal-hadal zones of the KKT and other trenches; Table S3. Bacterial ecological functions predicted through FAPROTAX analysis; Table S4. Archaeal ecological functions predicted through FAPROTAX analysis; Table S5. Abundance of co-occurrent bacterial and archaeal OTUs (network analysis) across the KKT abyssal and hadal samples. [file 40793_2023_522_MOESM2_ESM.xlsx]

## Sheet: Sheet1
Table S1. Bacterial genera found in the abysso-hadal zones of the KKT and other trenches
Genus	KKT	MT	ATT	KT	JT	NBT	References
Abiotrophia	BBL						this study
Abyssibacter		W					[26]
Acanthopleuribacter	BBL						this study
Achromobacter	BBL						this study
Acidaminobacter	BBL						this study
Acidiphilium			W				[34]
Aciditerrimonas	BBL						this study
Acinetobacter	BBL	W	W			W	this study; [3,30,34]
Actinomarina		W	W	W			[16,26,34]
Actinomyces	BBL		W				this study; [34]
Actinomycetospora	BBL						this study
Actinophytocola			W				[34]
Actinoplanes			W				[34]
Acuticoccus		W					[3]
Aequorivita		S					[17]
Aeromicrobium		W	W				[3,18,34]
Aeromonas						W	[30]
Aestuariibacter	BBL	W					this study; [3,18]
Afifella	BBL						this study
Afipia	BBL		W				this study; [34]
Agathobacter			W				[34]
Agrobacterium		W					[3]
Agromyces			W				[34]
Ahrensia		W					[3]
Akkermansia			W				[34]
Alcanivorax	BBL	W		W			this study; [3,14,16,18]
Algicola	BBL						this study
Algiphilus		W					[3,18]
Algoriphagus	BBL	S	W				this study; [17,34]
Alicyclobacillus	BBL						this study
Aliidiomarina	BBL						this study
Aliidongia			W				[34]
Alistipes			W				[34]
Allisonella	BBL						this study
Alloiococcus	BBL						this study
Alloprevotella			W				[34]
Altererythrobacter	BBL						this study
Alterococcus	BBL						this study
Alteromonas	BBL	W, S		W		W	this study; [3,16,18,20,26,30]
Amaricoccus	BBL						this study
Ammoniibacillus	BBL						this study
Amycolatopsis			W				[34]
Amylibacter	BBL		W				this study; [34]
Anaerobacillus	BBL						this study
Anaerococcus	BBL		W				this study; [34]
Anaerocolumna			W				[34]
Anaerofilum			W				[34]
Anaerofustis			W				[34]
Anaerolinea			W				[34]
Anaeromyxobacter			W				[34]
Anaeroplasma			W				[34]
Anaerostipes			W				[34]
Angustibacter	BBL						this study
Anoxybacillus	BBL						this study
Anthococcus			W				[34]
Aquabacterium	BBL	W					this study; [3]
Aquamicrobium		W					[3]
Aquibacter		W		W, S			[16,17]
Aquicella	BBL						this study
Aquihabitans	BBL						this study
Aquimarina	BBL						this study
Aquirestis			W				[34]
Arcicella			W				[34]
Arcobacter	BBL		W	S			this study; [17,34]
Arenibacter	BBL						this study
Arenicella	BBL						this study
Arenimonas		W	W				[16,34]
Aridibacter	BBL						this study
Arsenicitalea			W				[34]
Arthrobacter			W				[34]
Arthromitus			W				[34]
Ascidiaceihabitans			W				[34]
Atlantibacter			W				[34]
Atopobium			W				[34]
Atopostipes			W				[34]
Aurantimonas	BBL						this study
Aurantivirga			W				[34]
Aureibacter	BBL						this study
Aureispira	BBL						this study
Azomonas			W				[34]
Azorhizophilus			W				[34]
Azospira	BBL						this study
Azospirillum			W				[34]
Bacillus	BBL	W, S		S			this study; [16,17,19]
Bacteriovorax	BBL	W					this study; [3]
Bacteroides			W				[34]
Balneatrix	BBL						this study
Balneola		W					[3]
Bauldia	BBL		W				this study; [34]
Bdellovibrio	BBL		W				this study; [34]
Bermanella		W					[3,18]
Bifidobacterium			W				[34]
Blastocatella	BBL						this study
Blastococcus			W				[34]
Blastopirellula	BBL			S			this study; [17]
Blautia			W				[34]
Brachybacterium	BBL						this study
Bradymonas	BBL						this study
Bradyrhizobium	BBL		W				this study; [34]
BRC1 genera incertae sedis	BBL						this study
Brevibacillus	BBL						this study
Brevibacterium	BBL	S					this study; [19]
Brevundimonas	BBL	W	W				this study; [3,16,34]
Brochothrix	BBL						this study
Brumimicrobium	BBL						this study
Bryobacter	BBL		W				this study; [34]
Burkholderia	BBL						this study
Butyricicoccus			W				[34]
Butyricimonas			W				[34]
Caldalkalibacillus	BBL						this study
Caldibacillus	BBL						this study
Caldilinea	BBL						this study
Campylobacter			W				[34]
Candidatus Brocadia	BBL						this study
Candidatus Carsonella	BBL						this study
Candidatus Endomicrobium	BBL						this study
Candidatus Hydrogenedens	BBL						this study
Candidatus Pelagibacter	BBL	W					this study; [14,18,21,26]
Candidatus Scalindua	BBL	S					this study; [20]
Capnocytophaga	BBL						this study
Carboxydocella	BBL						this study
Catonella	BBL						this study
Caulobacter			W				[34]
Cellulomonas			W				[34]
Cellulosimicrobium	BBL						this study
Cerasicoccus			W				[34]
Cereibacter			W				[34]
Cetobacterium			W				[34]
Chitinivibrio	BBL						this study
Chlamydophila	BBL						this study
Chromatium	BBL						this study
Chryseobacterium		S					[19]
Chryseolinea			W				[34]
Citreicella		W					[3]
Citreitalea			W				[34]
Citricoccus		W					[16]
Citrobacter	BBL						this study
Citromicrobium		W					[3]
Cloacibacterium	BBL						this study
Clostridium IV	BBL						this study
Clostridium sensu stricto	BBL		W				this study; [34]
Clostridium XI	BBL						this study
Clostridium XlVb	BBL						this study
Cobetia				W			[16]
Cocleimonas	BBL						this study
Cohaesibacter	BBL						this study
Cohnella	BBL						this study
Collinsella			W				[34]
Colwellia	BBL	W, S		S			this study; [14,17,20]
Comamonas	BBL						this study
Conexibacter	BBL						this study
Confluentimicrobium	BBL						this study
Congregibacter	BBL						this study
Coprococcus			W				[34]
Coraliomargarita	BBL						this study
Corallibacter	BBL						this study
Corynebacterium	BBL		W				this study; [34]
Cosenzaea			W				[34]
Coxiella	BBL						this study
Crenothrix			W				[34]
Cricetibacter			W				[34]
Croceicoccus		W					[3]
Crocinitomix	BBL						this study
Crocosphaera		W					[3]
Cryobacterium	BBL						this study
Cryomorpha	BBL						this study
Curvibacter	BBL	W					this study; [3]
Cutibacterium		W	W				[3,34]
Cystobacter	BBL						this study
Dasania	BBL						this study
Deferrisoma			W				[34]
Defluviicoccus		W, S	W	W, S			[16,17,34]
Dehalococcoides	BBL						this study
Dehalogenimonas	BBL						this study
Deinococcus	BBL						this study
Delftia	BBL						this study
Dermacoccus	BBL						this study
Desulfatiglans	BBL						this study
Desulfatitalea	BBL						this study
Desulfobacula	BBL						this study
Desulfobulbus	BBL						this study
Desulfococcus		W					[14]
Desulfoconvexum	BBL						this study
Desulfofaba	BBL						this study
Desulfofrigus	BBL						this study
Desulfomonile	BBL						this study
Desulfonema	BBL						this study
Desulforhabdus	BBL						this study
Desulforhopalus	BBL						this study
Desulforudis		W					[14]
Desulfosporosinus	BBL						this study
Desulfotalea	BBL						this study
Desulfotignum	BBL						this study
Desulfotomaculum	BBL						this study
Desulfovibrio	BBL						this study
Desulfovirga	BBL						this study
Desulfurispora			W				[34]
Desulfurivibrio	BBL						this study
Desulfuromusa	BBL						this study
Dialister	BBL		W				this study; [34]
Dietzia	BBL	W, S					this study; [16,17]
Diplorickettsia	BBL						this study
Dolosigranulum	BBL						this study
Donghicola		W					[3]
Dongia			W				[34]
Dorea			W				[34]
Draconibacterium	BBL						this study
Duganella	BBL						this study
Dyadobacter			W				[34]
Ekhidna		W					[26]
Elusimicrobium	BBL						this study
Emticicia			W				[34]
Enhygromyxa	BBL						this study
Enterorhabdus			W				[34]
Erysipelatoclostridium			W				[34]
Erythrobacter	BBL	W, S	W				this study; [3,16,18,19,34]
Escherichia/Shigella			W				[34]
Exiguobacterium	BBL						this study
Ezakiella			W				[34]
Fabibacter		W					[3]
Facklamia	BBL						this study
Faecalibacterium			W				[34]
Faecalitalea			W				[34]
Fangia	BBL						this study
Fastidiosipila			W				[34]
Ferrovibrio	BBL						this study
Ferruginibacter	BBL						this study
Filibacter			W				[34]
Filomicrobium	BBL						this study
Fimbriiglobus			W				[34]
Finegoldia	BBL						this study
Flavicella	BBL						this study
Flavimarina	BBL						this study
Flavobacterium	BBL		W			W	this study; [30,34]
Flavonifractor			W				[34]
Flexithrix	BBL						this study
Fluviicola	BBL						this study
Fournierella			W				[34]
Fretibacter	BBL						this study
Fulvitalea	BBL						this study
Fulvivirga	BBL						this study
Fusibacter	BBL		W				this study; [34]
Fusicatenibacter			W				[34]
Fusobacterium	BBL		W				this study; [34]
Gaiella	BBL						this study
Gallionella			W				[34]
Gardnerella			W				[34]
Gemella	BBL						this study
Geminicoccus	BBL						this study
Gemmata			W				[34]
Gemmatimonas			W				[34]
Gemmatirosa			W				[34]
Gemmobacter			W				[34]
Geobacillus	BBL						this study
Geodermatophilus	BBL						this study
Georgfuchsia	BBL		W				this study; [34]
Geothermobacter	BBL						this study
Geotoga			W				[34]
Gillisia	BBL						this study
Gilvibacter	BBL			S			this study; [17]
Gilvimarinus	BBL						this study
Gimesia	BBL						this study
Glaciihabitans			W				[34]
Gordonia	BBL						this study
Gordonibacter			W				[34]
Gp10	BBL						this study
Gp21	BBL						this study
Gp22	BBL						this study
Gp23	BBL						this study
Gp26	BBL						this study
Gp5	BBL						this study
Gp6	BBL						this study
Gp9	BBL						this study
GpIIa	BBL						this study
Gracilibacter			W				[34]
Gramella	BBL	W					this study; [26]
Granulicatella	BBL						this study
Granulicella			W				[34]
Granulosicoccus	BBL						this study
Haemophilus	BBL						this study
Haliangium	BBL		W				this study; [34]
Haliea		W		S			[16,17]
Halioglobus	BBL						this study
Haliscomenobacter	BBL		W				this study; [34]
Halobacteriovorax	BBL						this study
Haloferula	BBL						this study
Halomonas	BBL	W, S		W, S		W	this study; [3,12,16,17,18,19,20,30]
Haloplasma	BBL						this study
Helcobacillus	BBL						this study
Helcococcus	BBL						this study
Helicobacter			W				[34]
Heliimonas			W				[34]
Henriciella		W					[3,18]
Hephaestia			W				[34]
Herbaspirillum	BBL						this study
Hoeflea		W					[3,16]
Holdemanella			W				[34]
Hydrogenophaga			W				[34]
Hymenobacter	BBL		W				this study; [34]
Hyphomicrobium	BBL		W				this study; [34]
Hyphomonas		W					[3,18]
Hypnocyclicus			W				[34]
Iamia	BBL						this study
Idiomarina	BBL	W		W, S			this study; [3,16,17,26]
Ignavibacterium	BBL		W				this study; [34]
Ilumatobacter	BBL	W					this study; [3]
Imperialibacter	BBL						this study
Intestinibacter			W				[34]
Intestinimonas			W				[34]
Isobaculum			W				[34]
Jaaginema		W					[25]
Janibacter		W					[16]
Jannaschia	BBL		W				this study; [34]
Jatrophihabitans	BBL		W				this study; [34]
Jejudonia	BBL						this study
Jeotgalibacillus	BBL						this study
Joetgalibacillus				S			[17]
Kangiella	BBL						this study
Ketobacter		W					[3]
Kiloniella	BBL						this study
Kineosporia			W				[34]
Kingella	BBL						this study
Kistimonas	BBL						this study
Klugiella			W				[34]
Kocuria	BBL		W				this study; [34]
Kofleria	BBL						this study
Kordiimonas	BBL		W				this study; [34]
Kribbella	BBL		W				this study; [34]
Kuenenia			W				[34]
Kytococcus	BBL						this study
Labilithrix	BBL						this study
Labrenzia		W					[3]
Lachnoanaerobaculum			W				[34]
Lachnoclostridium			W				[34]
Lachnospira			W				[34]
Lacibacterium	BBL						this study
Lacihabitans			W				[34]
Lacinutrix	BBL						this study
Lactobacillus	BBL	S	W				this study; [19,34]
Lactococcus	BBL	S					this study; [19]
Lactonifactor			W				[34]
Latescibacteria genera incertae sedis	BBL						this study
Lautropia	BBL						this study
Leadbetterella	BBL						this study
Lechevalieria			W				[34]
Leeuwenhoekiella	BBL	W		W			this study; [3,16]
Legionella	BBL						this study
Leifsonia	BBL		W				this study; [34]
Lentilitoribacter	BBL		W				this study; [34]
Lentisphaera	BBL						this study
Leptonema	BBL						this study
Leptotrichia	BBL		W				this study; [34]
Leucobacter			W				[34]
Leuconostoc	BBL						this study
Levilinea			W				[34]
Lewinella	BBL	W					this study; [3]
Limisphaera	BBL						this study
Lishizhenia	BBL						this study
Litoreibacter	BBL						this study
Litorilinea			W				[34]
Litorivivens	BBL						this study
Loktanella	BBL						this study
Luteolibacter	BBL						this study
Lutibacter	BBL						this study
Lutimonas	BBL						this study
Lysinimonas			W				[34]
Lysobacter		W, S					[16,19]
Magnetococcus	BBL						this study
Magnetospira	BBL	W	W	W			this study; [16,34]
Maribacter	BBL						this study
Maribius	BBL						this study
Maricaulis	BBL	W					this study; [3,18]
Maricurvus	BBL						this study
Marinibacterium		W					[3]
Marinicella	BBL	S		S			this study; [17]
Marinifilum	BBL						this study
Marinimicrobia genera incertae sedis	BBL						this study
Marinobacter	BBL	W, S		W			this study; [3,14,16,17,18]
Marinobacterium	BBL						this study
Marinococcus	BBL						this study
Marinomonas	BBL	W					this study; [3,26]
Marinoscillum	BBL	W	W	W			this study; [16,34]
Marinosulfonomonas		W					[3]
Marivirga		W					[3]
Marivita	BBL						this study
Marixanthomonas	BBL						this study
Marmoricola	BBL		W				this study; [34]
Martelella		W					[3]
Marvinbryantia			W				[34]
Massilia	BBL						this study
Megaira			W				[34]
Melioribacter	BBL						this study
Meridianimaribacter	BBL						this study
Mesoflavibacter		W					[3]
Mesonia	BBL	W		W			this study; [16]
Methylobacter	BBL						this study
Methylobacterium	BBL		W				this study; [34]
Methyloceanibacter	BBL						this study
Methylophaga	BBL	W					this study; [3,16]
Methylophilus	BBL						this study
Methylosoma			W				[34]
Methylotenera	BBL						this study
Microbacterium	BBL	W	W				this study; [3,16,34]
Micrococcus	BBL						this study
Micropepsis			W				[34]
Micropruina			W				[34]
Microscilla	BBL						this study
Microthrix			W				[34]
Microvirga	BBL		W				this study; [34]
Millisia			W				[34]
Mobilitalea	BBL						this study
Modestobacter	BBL		W				this study; [34]
Moraxella	BBL		W				this study; [34]
Morganella			W				[34]
Moritella	BBL	W, S		S			this study; [14,17,20]
Mumia			W				[34]
Muricauda		W		W			[3,16]
Mycobacterium	BBL	W	W				this study; [3,18,34]
Nafulsella	BBL						this study
Nakamurella	BBL		W				this study; [34]
Nannocystis	BBL		W				this study; [34]
Natranaerovirga	BBL						this study
Nautella		W					[3]
Necropsobacter			W				[34]
Negativibacillus			W				[34]
Neisseria	BBL	W		W			this study; [16]
Neochlamydia	BBL		W				this study; [34]
Neptuniibacter		W					[3]
Neptunomonas		W					[3]
Nisaea	BBL						this study
Nitratireductor		W					[3]
Nitrincola	BBL						this study
Nitrobacter			W				[34]
Nitrosococcus		W					[12]
Nitrosomonas		W, S		W, S			[12,13,16,17]
Nitrosospira	BBL						this study
Nitrospina	BBL	W, S	W	W	W		this study; [12,13,16,17,29,34]
Nitrospira	BBL	W, S	W	W, S	W		this study; [12,13,16,17,21,29,34]
Niveitalea			W				[34]
Nocardioides	BBL	W	W				this study; [3,34]
Nonomuraea			W				[34]
Nordella			W				[34]
Nosocomiicoccus	BBL						this study
Novosphingobium		W	W				[3,34]
Oceanibacterium	BBL						this study
Oceanibaculum	BBL						this study
Oceanicaulis		W					[3]
Oceanirhabdus	BBL						this study
Oceanobacillus		W					[18]
Oceanobacter		W					[18,26]
Oceanococcus	BBL						this study
Oceanospirillum	BBL						this study
Odoribacter			W				[34]
Ohtaekwangia			W				[34]
Oleibacter	BBL	W					this study; [3,14,18,26]
Oleiphilus		W					[18]
Oleispira	BBL						this study
Oligoflexus	BBL						this study
Oligosphaera	BBL		W				this study; [34]
Olleya		S					[17]
Olsenella	BBL						this study
Omnitrophus			W				[34]
Opitutus	BBL						this study
Oribacterium	BBL		W				this study; [34]
Orientia	BBL						this study
Ornithinibacillus	BBL						this study
Oryzihumus	BBL		W				this study; [34]
Oscillibacter			W				[34]
Owenweeksia	BBL						this study
Oxalicibacterium	BBL						this study
Paenarthrobacter			W				[34]
Paenibacillus	BBL	W				W	this study; [16,30]
Pantoea	BBL						this study
Papillibacter			W				[34]
Parabacteroides			W				[34]
Parablastomonas	BBL		W				this study; [34]
Paraburkholderia		W					[3]
Parachlamydia	BBL						this study
Paracoccus	BBL	W					this study; [3,16]
Paraglaciecola	BBL						this study
Paraperlucidibaca	BBL						this study
Paraprevotella			W				[34]
Parcubacteria genera incertae sedis	BBL						this study
Parvimonas	BBL						this study
Parviterribacter			W				[34]
Parvularcula		W					[3]
Pedobacter	BBL	S					this study; [17]
Pedomicrobium	BBL		W				this study; [34]
Pelagibaca		W					[3,18]
Pelagibacterium	BBL						this study
Pelagibius	BBL						this study
Pelagicoccus	BBL						this study
Pelagicola	BBL						this study
Pelomonas		W					[3]
Peptoniphilus	BBL						this study
Peptostreptococcaceae incertae sedis	BBL						this study
Peptostreptococcus	BBL		W				this study; [34]
Peredibacter	BBL						this study
Permianibacter	BBL						this study
Persicirhabdus	BBL						this study
Perspicuibacter	BBL						this study
Phaeodactylibacter	BBL		W				this study; [34]
Phascolarctobacterium			W				[34]
Phaselicystis	BBL						this study
Phenylobacterium	BBL		W				this study; [34]
Phocea			W				[34]
Photobacterium				W			[16]
Phycisphaera	BBL						this study
Pirellula	BBL						this study
Planctomicrobium	BBL						this study
Planctomyces		W, S		W, S			[16,17]
Planctopirus	BBL						this study
Planifilum	BBL						this study
Planktomarina	BBL		W				this study; [34]
Planktophila			W				[34]
Planomicrobium	BBL	S					this study; [19]
Planosporangium	BBL						this study
Pleionea	BBL						this study
Plesiocystis	BBL						this study
Polaribacter	BBL		W				this study; [34]
Polaromonas	BBL						this study
Polynucleobacter			W				[34]
Ponticaulis		W					[3,18]
Porphyrobacter		S					[19]
Porphyromonas	BBL						this study
Portibacter	BBL			S			this study; [17]
Prevotella	BBL	W	W				this study; [3,34]
Prochlorococcus		W		W			[12,14,16,18,21,25,26]
Propionibacterium	BBL						this study
Proteiniclasticum			W				[34]
Pseudahrensia	BBL						this study
Pseudarcicella			W				[34]
Pseudarthrobacter			W				[34]
Pseudenhygromyxa	BBL						this study
Pseudoalteromonas	BBL	W, S		W, S		W	this study; [3,14,16,17,18,20,26,30]
Pseudobacteriovorax	BBL						this study
Pseudocitrobacter			W				[34]
Pseudoflavonifractor			W				[34]
Pseudohaliea	BBL						this study
Pseudohongiella		S					[19]
Pseudolabrys	BBL		W				this study; [34]
Pseudomonas	BBL	W, S		W, S			this study; [3,12,14,16,17,18,20,26]
Pseudonocardia			W				[34]
Pseudooceanicola		W					[ 3,18,26]
Pseudophaeobacter		W					[3]
Pseudorhodobacter			W				[34]
Pseudorhodoplanes			W				[34]
Pseudoruegeria	BBL						this study
Pseudospirillum				W, S			[16,17]
Pseudoxanthomonas		W					[26]
Psychrilyobacter	BBL						this study
Psychrobacter	BBL	W, S		W			this study; [16,17]
Psychrobium	BBL			S			this study; [17]
Psychromonas	BBL	S		S			this study; [17,20]
Psychroserpens	BBL						this study
Puniceibacterium		W					[3]
Puniceicoccus	BBL						this study
Puniceispirillum			W				[34]
Pustulibacterium		W					[3]
Pygmaiobacter			W				[34]
Rapidithrix	BBL						this study
Reichenbachiella	BBL			S			this study; [17]
Reinekea	BBL						this study
Renibacterium			W				[34]
Reyranella			W				[34]
Rheinheimera	BBL	S					this study; [17]
Rhizobacter	BBL						this study
Rhizobium	BBL						this study
Rhizomicrobium	BBL						this study
Rhizorhapis			W				[34]
Rhodanobacter	BBL		W				this study; [34]
Rhodobacter		W	W				[3,34]
Rhodococcus	BBL	W, S	W			W	this study; [3,17,30,34]
Rhodoluna	BBL						this study
Rhodopirellula	BBL	W	W	W			this study; [16,34]
Rhodospirillum	BBL						this study
Rhodothermus	BBL						this study
Rhodovibrio	BBL						this study
Rickettsia	BBL						this study
Rodentibacter			W				[34]
Romboutsia	BBL		W				this study; [34]
Roseburia			W				[34]
Roseibacillus	BBL						this study
Roseivirga	BBL	W, S					this study; [16,17]
Roseomonas	BBL						this study
Roseospira	BBL						this study
Roseovarius		W					[3,16]
Rothia	BBL		W				this study; [34]
Rubinisphaera	BBL						this study
Rubritalea	BBL						this study
Rubrivirga	BBL						this study
Rubrobacter	BBL						this study
Rudaea			W				[34]
Ruegeria	BBL	W					this study; [3,26]
Rugamonas	BBL		W				this study; [34]
Ruminiclostridium			W				[34]
Ruminococcus			W				[34]
Rummeliibacillus	BBL						this study
Saccharibacteria genera incertae sedis	BBL						this study
Sagittula		W					[3]
Salegentibacter	BBL	W, S					this study; [16,17]
Salinibacterium		W	W				[16,34]
Salinicola	BBL	W		S			this study; [16,17]
Salinirepens	BBL						this study
Salinisphaera	BBL						this study
Salisaeta	BBL						this study
Sandaracinus	BBL						this study
Schlegelella	BBL						this study
Sedimentibacter			W				[34]
Sediminibacterium			W				[34]
Segetibacter			W				[34]
Sellimonas			W				[34]
Senegalimassilia			W				[34]
Serratia		W					[16]
Shewanella	BBL	W, S		W, S			this study; [16,17,20]
Shimia	BBL	W					this study; [3]
Simkania	BBL						this study
Sinobacterium	BBL						this study
Siphonobacter			W				[34]
Skermanella	BBL						this study
Smithella	BBL						this study
Sneathiella	BBL						this study
Snodgrassella	BBL						this study
Soleaferrea			W				[34]
Solibacter			W				[34]
Solirubrobacter	BBL						this study
Sphingobacterium	BBL						this study
Sphingobium	BBL	W	W				this study; [3,34]
Sphingomonas	BBL	W	W				this study; [3,16,34]
Sphingopyxis	BBL	W	W				this study; [3,34]
Sphingorhabdus	BBL		W				this study; [34]
Spirochaeta	BBL						this study
Spongiibacter	BBL	W					this study; [26]
Spongiispira	BBL						this study
Sporacetigenium			W				[34]
Sporichthya	BBL						this study
Sporobacter	BBL						this study
Sporosarcina	BBL						this study
Stakelama			W				[34]
Staphylococcus	BBL						this study
Stenotrophomonas	BBL						this study
Streptococcus	BBL	S					this study; [17]
Streptomyces	BBL		W				this study; [34]
Streptosporangium	BBL		W				this study; [34]
Subdivision3 genera incertae sedis	BBL						this study
Subdivision5 genera incertae sedis	BBL						this study
Subdoligranulum			W				[34]
Sufflavibacter		W		W			[16]
Sulfitobacter	BBL	W					this study; [3]
Sulfuricurvum			W				[34]
Sulfuricurvum		W					[14]
Sulfurimonas	BBL						this study
Sulfurisoma			W				[34]
Sulfurospirillum			W				[34]
Sulfurovum	BBL						this study
Symbiobacterium	BBL						this study
Synechococcus		W	W				[25,34]
Syntrophomonas	BBL						this study
Tabrizicola			W				[34]
Tangfeifania	BBL						this study
Taonella	BBL						this study
Tateyamaria	BBL						this study
Tellurimicrobium			W				[34]
Temperatibacter	BBL						this study
Tenacibaculum	BBL		W				this study; [34]
Tenuibacillus	BBL						this study
Tepidibacter	BBL						this study
Tepidimonas	BBL						this study
Tepidiphilus	BBL						this study
Tepidisphaera	BBL		W				this study; [34]
Terasakiella	BBL						this study
Terrimicrobium		W	W				[26,34]
Terrimonas			W				[34]
Tersicoccus			W				[34]
Tetrasphaera			W				[34]
Thalassobaculum	BBL						this study
Thalassobius	BBL						this study
Thalassococcus		W		W			[16]
Thalassolituus		W					[18]
Thalassomonas	BBL						this study
Thalassospira		W	W	W			[3,16,18,26,34]
Thalassotalea	BBL						this study
Thermoanaerobaculum	BBL						this study
Thermogutta	BBL						this study
Thermovirga		S					[19]
Thiobacillus	BBL						this study
Thioclava	BBL						this study
Thioglobus		W					[21,26]
Thiogranum	BBL						this study
Thiothrix			W				[34]
Thiovirga			W				[34]
Tibeticola			W				[34]
Tistrella		W					[3,18]
Turicella	BBL						this study
Turicibacter	BBL						this study
Turneriella	BBL						this study
Tyzzerella			W				[34]
Ulvibacter	BBL			S			this study; [17]
Vallitalea	BBL						this study
Varibaculum	BBL						this study
Variovorax		W					[16]
Veillonella	BBL						this study
Verrucomicrobium	BBL						this study
Vibrio	BBL	W					this study; [16,18]
Vicinamibacter			W				[34]
Victivallis			W				[34]
Virgisporangium			W				[34]
Vulcaniibacterium	BBL						this study
Waddlia	BBL						this study
Wandonia	BBL						this study
Weissella	BBL						this study
Winogradskyella	BBL						this study
Wolinella			W				[34]
Xiphinematobacter			W				[34]
Yeosuana		W					[16]
Yonghaparkia		W					[3]
Zhihengliuella			W				[34]
Zhongshania	BBL						this study
Zunongwangia	BBL	W					this study; [3]
KKT = Kuril Kamchtka Trench; MT = Mariana Trench; ATT = Atacama Trench; KT = Kemardec Trench; JT = Japan Trench; NBT = New Britain Trench
BBL = benthic boundary layer; W = waters; S = sediments

## Sheet: Sheet2
Table S2. Archaeal genera found in the abysso-hadal zones of the KKT and other trenches
Genus	KKT	MT	MST	ATT	PRT	KT	References
Candidatus Iainarchaeum	BBL						this study
Haladaptatus	BBL						this study
Halapricum	BBL						this study
Halobellus	BBL						this study
Halococcus	BBL						this study
Halomicroarcula	BBL						this study
Haloplanus	BBL						this study
Haloquadratum	BBL						this study
Halorubrum	BBL						this study
Methanobacterium	BBL						this study
Methanobrevibacter				W			[34]
Methanocorpusculum				W			[34]
Methanomassiliicoccus	BBL						this study
Methanoregula				W			[34]
Natronomonas	BBL						this study
Nitrosopelagicus		W					[3,21]
Nitrosopumilus	BBL	W, S	S	W	W	W, S	this study; [3,14,16,17,19,20,21,23,34,106]
Nitrososphaera	BBL						this study
Salinigranum	BBL						this study
Thermodiscus	BBL						this study
Woesearchaeota Incertae Sedis AR15	BBL						this study
Woesearchaeota Incertae Sedis AR16	BBL						this study
Woesearchaeota Incertae Sedis AR17	BBL						this study
Woesearchaeota Incertae Sedis AR18	BBL						this study
Woesearchaeota Incertae Sedis AR20	BBL						this study
KKT = Kuril Kamchtka Trench; MT = Mariana Trench; ATT = Atacama Trench; PRT = Puerto Rico Trench; KT = Kemardec Trench
BBL = benthic boundary layer; W = waters; S = sediments

## Sheet: Sheet3
Table S3. Bacterial ecological functions predicted through FAPROTAX analysis
Taxonomical Assignation	Carbon cycle																		Nitrogen Cycle															Sulfur cycle											Others
	chemoheterotrophy	aerobic chemoheterotrophy	phototrophy	photoautotrophy	anoxygenic photoautotrophy	anoxygenic photoautotrophy S oxidizing	photoheterotrophy	fermentation	aromatic compound degradation	hydrocarbon degradation	aliphatic non methane hydrocarbon degradation	aromatic hydrocarbon degradation	methylotrophy	methanotrophy	methanol oxidation	cellulolysis	fumarate respiration		nitrogen fixation	nitrification	aerobic ammonia oxidation	aerobic nitrite oxidation	denitrification	nitrate denitrification	nitrite denitrification	nitrous oxide denitrification	nitrite respiration	anammox	nitrate reduction	nitrate respiration	nitrogen respiration	ureolysis		sulfur respiration	respiration of sulfur compounds	sulfate respiration	sulfite respiration	thiosulfate respiration	dark sulfur oxidation	dark oxidation of sulfur compounds	dark sulfite oxidation	dark thiosulfate oxidation	dark sulfide oxidation		dark hydrogen oxidation	iron respiration	manganese oxidation
Abiotrophia	X							X
Acanthopleuribacter	X	X
Achromobacter	X	X																											X	X	X
Acidaminobacter	X							X
Acinetobacter	X	X							X
Actinomyces	X							X
Aestuariibacter	X	X
Afipia																																X
Alcanivorax	X	X								X	X
Algicola	X	X
Algoriphagus	X	X
Alicyclobacillus	X	X
Aliidiomarina	X	X
Altererythrobacter	X	X
Alterococcus	X							X
Alteromonadaceae	X	X
Alteromonadales	X	X
Alteromonadales incertae sedis	X	X
Alteromonas	X	X
Amaricoccus	X	X
Anoxybacillus	X							X
Aquabacterium																													X	X	X
Aquimarina	X	X
Arenibacter	X	X
Aureibacter	X	X
Aureispira	X	X
Azospira	X	X																	X										X	X	X
Balneatrix	X	X																											X
Blastopirellula	X	X
Brachybacterium	X	X
Bradyrhizobium	X	X																	X
Brevibacterium	X	X
Brochothrix	X							X
Brumimicrobium	X	X						X																					X
Bryobacter	X	X
Burkholderia	X	X
Candidatus Brocadia																											X	X			X
Candidatus Pelagibacter	X	X
Candidatus Scalindua																											X	X			X
Capnocytophaga	X							X
Catonella	X							X
Cellulosimicrobium	X	X						X								X
Chromatium			X	X	X	X
Citrobacter	X	X						X
Cloacibacterium	X							X
Clostridium XI	X							X
Colwellia	X	X						X																					X
Colwelliaceae	X	X
Comamonas	X	X
Coraliomargarita	X	X
Crocinitomix	X	X
Cryobacterium	X	X
Cryomorpha	X	X
Cystobacter	X	X
Dermacoccus	X	X
Desulfatiglans																																			X	X
Desulfatitalea	X							X																											X	X
Desulfobacteraceae																																			X	X
Desulfobacula																																			X	X
Desulfobulbaceae																																			X	X
Desulfobulbus	X							X																											X	X	X
Desulfoconvexum	X							X																											X	X
Desulfofaba	X							X																											X	X	X
Desulfofrigus	X							X																											X	X
Desulfomonile	X							X																											X	X
Desulfonema																																			X	X
Desulforhabdus																																			X	X									X
Desulforhopalus	X							X																											X	X									X
Desulfosporosinus	X							X																											X	X
Desulfotalea																																			X	X
Desulfotignum	X							X																											X	X
Desulfotomaculum																																			X	X
Desulfovibrio																																			X	X
Desulfovirga																																			X	X
Desulfurivibrio																																			X	X
Desulfuromusa																	X												X	X	X			X	X											X
Dietzia	X	X
Duganella																																X
Ectothiorhodospiraceae			X	X	X	X
Erythrobacter	X	X
Erythrobacteraceae	X	X
Ferruginibacter	X	X
Filomicrobium	X	X
Flammeovirgaceae	X	X
Flavobacterium	X	X
Flexithrix	X	X
Fulvitalea	X	X
Fulvivirga	X	X
Fusibacter	X							X																										X	X			X
Fusobacterium	X							X
Gemella	X							X
Geobacillus	X	X
Geodermatophilus																																															X
Gillisia	X	X
Gordonia	X	X							X
Gramella	X	X
Haemophilus	X	X						X																					X
Haliangium
Haliscomenobacter	X	X
Haloferula	X	X
Halomonas	X	X								X
Herbaspirillum																			X													X
Hyphomicrobium	X	X
Idiomarina	X	X
Ignavibacteriaceae	X	X
Ignavibacterium	X	X
Imperialibacter	X	X
Jannaschia	X	X
Jeotgalibacillus																													X
Kangiella	X	X
Kistimonas	X	X
Kocuria	X	X
Kytococcus	X	X
Lactobacillus	X							X
Lactococcus	X							X
Lautropia	X							X
Leeuwenhoekiella	X	X
Legionella	X	X
Leifsonia	X	X
Lentisphaera	X	X
Leptotrichia	X							X
Leuconostoc	X							X
Lewinella	X	X														X
Litoreibacter	X	X
Luteolibacter	X	X
Lutibacter	X	X
Magnetococcus																			X
Magnetospira																			X																					X		X
Maribacter	X	X
Marinicella	X	X
Marinobacter	X	X								X
Marinobacterium	X	X
Marinococcus	X	X
Marinomonas	X	X
Marinoscillum	X	X
Marivita	X	X
Marmoricola	X	X
Melioribacter	X	X
Mesonia	X	X
Methylobacter	X									X			X	X
Methylobacterium	X												X		X																	X
Methylococcaceae	X									X			X	X
Methylophaga	X												X		X
Methylophilus	X												X		X																	X
Methylotenera	X												X		X
Microbacterium	X	X
Micrococcus	X	X
Microvirga	X	X
Modestobacter	X	X
Moritella	X	X
Mycobacterium	X	X
Nafulsella	X	X
Nakamurella	X	X
Neisseria	X	X
Nitrincola	X	X
Nitrosospira																				X	X
Nitrospina																				X		X
Nitrospira																				X		X
Nitrospiraceae																				X		X
Nocardioides	X	X							X
Oceanococcus			X	X	X	X
Oceanospirillaceae	X	X
Oceanospirillales	X	X
Oceanospirillum	X	X
Oleibacter	X	X
Oleispira	X	X
Olsenella	X							X
Opitutus	X							X																					X
Oribacterium	X							X
Oryzihumus	X	X
Owenweeksia	X	X
Paenibacillus	X	X
Pantoea	X							X
Parablastomonas	X	X
Paracoccus	X	X											X		X								X	X	X	X	X		X	X	X														X
Paraglaciecola	X	X
Pedobacter	X	X
Pedomicrobium	X	X
Pelagibacterium	X	X
Pelagicoccus	X	X
Peptostreptococcaceae incertae sedis	X							X
Peptostreptococcus	X							X
Persicirhabdus	X	X
Planomicrobium	X	X
Pleionea	X	X
Polaribacter	X	X
Porphyromonas	X							X
Portibacter	X	X
Propionibacterium	X							X
Pseudoalteromonadaceae	X	X
Pseudoalteromonas	X	X
Pseudomonas	X	X
Psychrobacter	X	X
Psychrobium	X	X
Psychromonas	X	X
Psychroserpens	X	X
Rapidithrix	X	X
Reichenbachiella	X	X
Reinekea	X	X
Rhizobacter																																X
Rhodanobacter	X	X
Rhodococcus	X	X							X	X	X	X
Rhodopirellula	X	X
Rhodospirillum	X	X	X				X
Rhodovibrio	X	X	X				X
Romboutsia	X							X
Roseibacillus	X	X
Roseivirga	X	X
Roseomonas	X	X																														X
Roseospira	X	X	X				X
Rothia	X							X
Rubritalea	X	X
Rubrobacter	X	X																											X
Ruegeria	X	X
Salegentibacter	X	X
Salinicola	X	X
Shewanella	X	X																											X	X	X
Shimia	X	X
Sinobacterium	X	X
Skermanella	X	X						X
Solirubrobacter	X	X
Sphingobium	X	X
Sphingomonadaceae	X	X
Sphingomonadales	X	X
Sphingomonas	X	X
Sphingopyxis	X	X
Sphingorhabdus	X	X
Spirochaeta	X							X
Spongiispira	X	X
Sporichthya	X	X
Sporobacter	X							X	X
Stenotrophomonas	X	X																											X	X	X
Streptococcus	X							X
Streptomyces	X	X
Streptosporangium	X	X
Sulfitobacter	X	X																																					X	X	X
Sulfurimonas																																								X
Tenacibaculum	X	X
Tepidibacter	X							X
Terasakiella	X									X			X	X
Thalassobius	X	X
Thalassomonas	X	X
Thalassotalea	X	X
Thiobacillus																																								X			X
Thiogranum			X	X	X	X
Turicibacter	X							X
Ulvibacter	X	X
Veillonella	X							X																					X
Verrucomicrobiaceae	X	X
Verrucomicrobium	X	X						X																								X
Vibrio	X	X						X																					X
Weissella	X							X
Winogradskyella	X	X
For each taxon, the predicted functions are are marked with a X

## Sheet: Sheet4
Table S4. Archaeal ecological functions predicted through FAPROTAX analysis
Taxonomical Assignation	Carbon cycle									Nitrogen cycle						Sulfur cycle						Others
	chemoheterotrophy	aerobic chemoheterotrophy	fermentation	methanogenesis	hydrogenotrophic methanogenesis	methanogenesis by reduction of methyl compounds with H2	methanogenesis by CO2 reduction with H2	methylotrophy		nitrification	aerobic ammonia oxidation	nitrate reduction	nitrate respiration	nitrogen respiration		sulfur respiration	respiration of sulfur compounds	thiosulfate respiration	dark sulfur oxidation	dark oxidation of sulfur compounds		dark hydrogen oxidation
Halococcus	X	X
Halorubrum												X
Methanobacterium				X	X		X															X
Methanomassiliicoccus	X			X	X	X		X
Natronomonas	X	X										X
Nitrosopumilus										X	X
Nitrososphaera										X	X
Thermodiscus	X		X									X	X	X		X	X	X	X	X
For each taxon, the predicted functions are are marked with a X

## Sheet: Sheet5
Table S5. Abundance of co-occurrent bacterial and archaeal OTUs (network analysis) across the KKT abyssal and hadal samples
OTU	KKT9	KKT10	KKT11	KKT12	KKT13	KKT14	KKT15	KKT16	KKT17	KKT18	KKT19	KKT20	KKT21	KKT22	KKT23	KKT24	KKT25	KKT26
OTU B1	24.129	16.315	8.71	9.194	4.849	12.966	5.281	6.58	16.057	19.059	4.925	11.949	23.163	12.884	14.84	8.014	12.961	17.825
OTU B2	0.577	0.857	7.72	3.098	0.091	2.964	5.072	1.126	2.902	3.464	2.288	0.784	1.294	10.085	3.349	1.594	10.903	9.074
OTU B4	0.112	0.581	4.656	9.104	11.657	2.933	3.649	3.191	1.283	1.176	0.296	1.246	0.913	1.127	0.742	0.967	1.802	0.792
OTU B19	2.331	3.118	2.869	1.764	0.169	2.11	2.555	2.62	2.176	3.003	0.93	2.016	2.313	4.738	2.481	1.828	3.315	1.841
OTU B5	0.674	0.926	2.894	3.446	3.098	3.357	2.065	1.037	1.285	0.918	0.45	1.563	1.049	0.901	1.671	2.029	2.14	1.923
OTU B3	3.137	1.965	1.039	1.662	1.503	1.693	0.55	0.71	1.897	2.33	0.47	1.396	2.565	1.461	1.747	0.96	1.359	2.109
OTU B6	1.208	1.931	1.317	1.604	0.878	2.842	1.971	1.191	1.264	2.246	0.34	2.118	2.464	1.25	1.137	1.678	1.053	0.597
OTU B8	0.011	0.006	0.017	0.267	0.143	0.102	0.121	0.728	1.57	1.421	0.17	0.403	0.768	1.339	0.205	6.023	2.511	3.923
OTU B30	7.119	1.128	0.963	1.007	1.193	0.033	0.03	0.41	0.526	0.79	0.03	0.115	0.515	0.182	0.321	1.262	0.763	2.8
OTU B12	2.811	2.942	0.877	0.318	0.017	0.727	0.844	1.741	0.799	0.572	0.061	0.38	0.554	1.17	1.888	0.967	0.245	0.144
OTU B16	0.073	0.171	1.83	3.752	2.586	1.531	0.808	0.275	0.358	0.315	0.14	0.57	0.41	0.233	0.343	0.492	0.559	0.544
OTU B34	0.065	0.168	1.219	1.912	2.19	1.305	0.688	1.238	0.978	0.238	0.166	0.261	0.204	0.347	0.418	1.038	1.664	0.551
OTU B33	0.028	0.111	1.241	3.657	1.756	0.584	0.23	4.243	1.745	0.143	0.008	0.196	0.116	0.043	0.094	0.246	0.042	0.016
OTU B25	0.035	0.105	1.178	2.191	4.274	0.675	0.55	0.753	0.586	0.338	0.109	0.971	0.383	0.141	0.243	0.374	0.657	0.86
OTU B15	0.426	0.621	1.017	0.61	0.16	0.677	1.125	0.577	0.601	0.719	0.377	0.555	0.488	1.374	0.788	0.639	2.021	1.417
OTU B14	0.076	0.077	0.863	0.288	0.007	0.269	0.437	0.049	0.347	0.452	0.963	0.059	0.121	1.314	0.162	0.077	2.748	2.47
OTU B48	0.186	0.1	0.088	0.086	0.036	0.119	0.085	0.077	0.249	0.17	3.81	0.159	0.129	0.064	0.138	0.142	0.041	0.071
OTU B17	0.233	0.148	0.064	0.056	0.033	0.074	0.053	0.046	0.083	0.066	3.794	0.097	0.09	0.05	0.072	0.099	0.03	0.031
OTU B60	0.009	0.006	0.01	0.007	0.029	0.017	0.011	0.012	0.013	0.029	4.801	0.06	0.025	0.012	0.015	0.015	0.013	0.008
OTU B128	0.009	0.046	0.015	0.012	3.387	0.05	0.019	0.367	0.202	0.035	0.008	0.099	0.055	0.009	0.041	0.189	0.024	0.002
OTU B70	0.048	0	0.01	0.007	0.021	0.002	0.013	0.111	0.162	0.135	0.059	0.14	0.071	0.231	0.034	0.998	0.664	1.712
OTU B86	0	0.009	0.002	0	0.014	0.007	0.011	0.003	0	0	3.287	0.03	0.01	0.004	0.001	0	0.007	0.003
OTU B99	0	0.006	0.002	0.002	3.237	0.009	0.017	0.009	0	0.004	0	0.003	0.005	0.001	0	0.001	0.001	0.006
OTU A2	7.544	10.504	6.502	10.639	18.125	11.248	16.861	14.981	10.552	11.747	4.225	14.622	10.251	8.821	11.674	13.883	7.841	5.553
OTU A1	3.305	4.466	8.356	11.253	3.582	9.722	12.021	6.698	7.548	8.457	6.58	5.431	4.528	13.286	8.338	8.711	15.155	8.678
OTU A16	1.205	2.013	1.745	1.826	7.661	3.434	2.897	4.799	4.563	2.075	0.412	5.964	1.377	1.607	4.239	2.925	1.567	1.626
OTU A7	5.033	8.826	2.113	1.793	0.591	3.543	2.668	3.233	2.632	2.905	0.213	2.873	2.866	2.877	4.202	2.716	0.183	0.193
OTU A21	1.708	3.093	2.63	1.263	1.078	4.2	1.722	3.723	3.975	2.67	0.721	5.685	2.429	1.117	5.593	3.105	1.869	2.166
OTU A4	18.573	0.231	10.68	1.507	0.821	0.103	0.249	0.162	0.271	1.597	0.015	0.072	0.249	2.473	0.02	0.853	0.049	4.754
OTU A3050	1.428	2.377	2.027	3.098	1.164	2.271	2.917	3.004	2.039	2.908	1.373	1.989	1.873	2.185	2.741	3.452	2.651	1.34
OTU A562	1.39	2.528	1.574	2.918	2.283	1.606	2.964	2.835	1.892	2.359	1.18	3.006	2.734	1.455	1.821	2.12	1.31	0.87
OTU A62	0.687	1.109	1.062	0.763	4.07	2.778	2.126	2.809	2.499	1.323	0.525	2.946	0.907	1.851	3.737	2.24	1.425	1.273
OTU A81	0.372	0.413	2.624	1.492	0.441	3.288	1.749	0.908	2.05	1.156	1.61	0.99	0.549	4.063	2.83	1.551	4.402	3.247
OTU A36	1.056	1.495	0.633	1.246	6.292	1.768	2.634	4.03	2.081	1.71	0.237	2.322	0.725	1.03	1.704	2.343	0.882	0.504
OTU A5	0.668	2.962	1.429	7.75	1.1	0.409	0.367	1.084	1.293	2.537	0.075	0.774	5.923	0.281	0.175	1.924	1.833	0.552
OTU A280	1.01	1.103	1.541	1.396	1.81	3.09	2.793	1.883	2.677	1.693	0.575	2.933	1.163	0.894	2.893	1.882	0.7	0.882
OTU A109	0.895	1.651	2.365	1.429	1.16	3.426	1.618	2.046	2.122	1.585	0.673	2.657	0.931	1.174	2.57	1.704	1.537	1.025
OTU A6	0.188	0.157	0.055	0.083	0.974	0.339	0.309	0.139	0.083	0.06	25.489	0.4	0.235	0.59	0.063	0.1	0.476	0.006
OTU A47	0.553	1.028	1.677	1.224	2.037	2.297	1.378	1.255	1.761	1.08	0.664	2.585	1.233	1.8	2.185	1.114	2.383	2.545
OTU A24	0.549	0.743	2.478	2.2	1.078	2.102	1.412	0.693	1.681	1.421	0.558	2.956	1.459	1.097	1.541	1.188	1.904	2.545
OTU A211	0.369	0.599	2.105	3.481	0.239	1.415	2.041	0.719	1.136	1.486	1.418	0.521	1.424	2.054	0.855	1	2.372	1.241
OTU A3	1.935	1.279	0.566	1.069	2.54	1.468	1.618	0.752	0.906	0.71	1.7	0.427	0.31	2.778	1.268	1.176	0.485	0.835
OTU A152	0.376	0.459	1.541	1.204	0.257	1.582	1.096	0.762	1.519	0.921	0.69	1.088	0.582	0.906	1.577	1.076	1.542	1.731
OTU A18	0.372	0.455	1.12	1.895	0.196	0.518	1.334	0.567	0.715	1.636	0.674	2.178	1.224	0.945	0.801	0.345	1.625	1.349
OTU A17	2.346	3.311	0.089	0.136	0.123	0.055	0.058	2.61	1.339	1.13	0.027	0.941	1.732	0.024	0.908	0.755	0.04	0.408
OTU A282	0.322	0.086	0.511	0.364	0.35	2.311	1.528	0.503	1.225	0.874	0.179	0.215	0.081	1.299	1.623	0.989	1.271	1.346
OTU A130	0.242	0.347	0.97	0.274	0.643	2.094	0.618	0.531	1.335	0.399	0.196	2.02	0.466	0.463	2.165	0.618	0.439	0.954
OTU A22	0.127	0.179	1.041	1.679	0.245	0.403	0.665	0.188	0.563	0.706	0.781	0.388	0.463	1.165	0.172	0.109	2.88	2.42
OTU A14	0	0.038	0.334	1.082	0.102	0.002	0.393	0.23	0.142	0.006	0.904	0.078	5.139	0.079	0.011	0.245	2.968	0.636
OTU A117	4.419	0.071	3.232	0.483	0.266	0.024	0.071	0.047	0.071	0.358	0.009	0.012	0.089	1.362	0.011	0.249	0.016	1.036
OTU A85	0.169	0.4	0.71	0.332	1.19	1.147	0.325	0.362	0.852	0.435	0.482	1.861	0.492	0.574	0.979	0.385	0.54	0.507
OTU A15	1.49	4.033	0.034	0.075	0.166	0.179	0.116	1.55	0.618	0.254	0.027	0.556	1.044	0.021	0.865	0.641	0.016	0.049
OTU A57	3.256	0.051	4.652	0.343	0.173	0.035	0.046	0.041	0.096	0.282	0.003	0.027	0.051	0.391	0	0.142	0.01	1.693
OTU A3005	0.127	0.082	0.744	0.198	0.144	2.276	0.766	0.273	1.142	0.435	0.127	0.17	0.053	0.907	1.116	0.387	1.01	1.225
OTU A333	4.281	0.098	3.059	0.554	0.237	0.021	0.053	0.021	0.06	0.365	0.001	0.008	0.072	0.07	0.003	0.162	0.016	0.636
OTU A661	2.591	0.056	2.788	0.267	0.134	0.017	0.028	0.023	0.071	0.286	0.009	0.017	0.05	0.783	0.008	0.15	0.007	1.121
OTU A12	0.253	1.046	0.209	2.854	0.594	0.211	0.235	0.358	0.185	0.458	0.19	0.208	0.428	0.067	0.066	0.233	0.16	0.393
OTU A80	0.027	0.014	0.012	0.005	0.163	0.067	0.028	0.017	0.021	0.009	5.469	0.1	0.053	0.116	0.017	0.012	0.094	0.003
OTU A23	0.841	2.304	0.041	0.041	0.117	0.092	0.039	1.016	0.491	0.209	0.011	0.342	0.176	0.016	0.106	0.233	0	0.003
OTU A26	0.107	0.083	0.033	0.025	0.132	0.149	0.101	0.04	0.033	0.039	4.513	0.094	0.04	0.107	0.025	0.017	0.048	0.002
OTU A20	0	0	0	0	0.033	0	0	0	0.002	0	0.455	0.022	3.067	0.008	0.006	1.656	0.004	0.309
OTU A32	0	0.025	0.136	0.03	2.146	0.018	0.404	0.082	0.083	0.05	1.216	0.001	0.011	0.009	0.005	0.283	0.422	0.002
OTU A19	0.134	0.008	0.005	0.02	0.246	0.456	0.12	0.013	0.019	0.022	0.032	0	0.003	2.894	0.012	0.016	0.012	0
OTU A103	0.66	0.066	2.063	0.275	0.147	0.064	0.085	0.017	0.085	0.105	0.008	0.026	0.007	0.09	0.009	0.043	0.016	0.132
OTU A25	0.004	0	0.001	0	0	0	0.002	0	0	0	3.423	0.005	0.015	0.017	0	0	0.024	0
OTU A33	0	0	0	0	0.182	0	0.002	0.004	0	0	0.033	0	0	3.017	0.021	0.031	0.007	0
OTU A41	0	0	0.001	0.003	0.014	0.015	0.002	0	0.001	0.215	0.016	0.029	2.767	0	0	0.016	0	0
In bold: Ras ≥ 1%
